# Supplementary material for: Microvolt T-wave alternans and autonomic nervous system parameters can be helpful in the identification of low-arrhythmic risk patients with ischemic left ventricular systolic dysfunction
Source: PLoS One. 2018 May 3;13(5):e0196812. doi: 10.1371/journal.pone.0196812 (PMC5933691; doi:10.1371/journal.pone.0196812)
Supplement: S1 Table — (XLSX) [file pone.0196812.s001.xlsx]

## Sheet: Pro14DA01MM
N	Months of FU	EVENT	Sex	age	LVEF	MTWA	MTWA	CAD	MI	Revascularization	HA	DM	GFR>60 - 0; GFR 50-60 - 1; GFR 30 - 50 - 2; GFR < 30 - 3	NYHA	HChL	Digoksyna	BB	ACEI/ARBN	Spironolectone, eplerenon	amiodarone	Statins	smoking	ICD	TP	Mean	SDNN	RMSSD	pNN50	LF.nu	HF.nu	LF.HF	Notes	BRS	Notes	QRS	nsVT	VE.10.h
2	10	0	Mężczyzna	63	40	pos	MTWA_non-neg	CAD+	MI+	1	1	0	1	2	1	0	1	1	1	0	1	1	ICD-	732.9	976	29.5	16	2.22	45.1	54.9	0.823	2	7.01	2	QRS>120	1	VEh10+
3	46	0	Mężczyzna	69	30	pos	MTWA_non-neg	CAD+	MI+	1	1	0	0	1	1	0	1	1	1	0	1	1	ICD+	2085	1194	50.4	33.2	11.8	76.5	23.5	3.25	2	9.5	2	QRS>120	1	VEh10+
4	30	0	Mężczyzna	64	30	neg	MTWA_neg	CAD+	MI+	1	1	0	1	2	1	0	1	1	0	0	1	1	ICD+	NA	NA	NA	NA	NA	NA	NA	NA	VPCs	NA	VPCs	QRS>120	1	VEh10+
5	25	0	Kobieta	59	21	neg	MTWA_neg	CAD+	MI+	1	1	0	0	3	1	0	1	1	1	0	1	1	ICD-	299.1	1164	20.2	15.3	0	73.9	26.1	2.83	NA	4.85	NA	QRS>120	0	VEh10+
6	29	0	Mężczyzna	65	25	ind	MTWA_non-neg	CAD+	MI+	1	1	0	0	2	1	0	1	1	1	0	1	1	ICD+	1015	1026	33.9	25.5	6.92	79	21	3.76	2	10.22	2	QRS<120	0	VEh10-
7	27	1	Kobieta	68	33	neg	MTWA_neg	CAD+	MI+	1	1	1	0	2	1	0	1	1	1	1	1	1	ICD+	1019	1154	32.7	39.5	18.3	65	35	1.85	3	NA	3	QRS<120	0	VEh10-
8	36	0	Mężczyzna	61	35	neg	MTWA_neg	CAD+	MI+	1	1	1	0	1	1	0	1	1	1	0	0	0	ICD+	178.2	1018	22.3	8.02	0	67.7	32.3	2.1	NA	4.52	NA	QRS>120	1	VEh10-
9	21	0	Kobieta	52	35	neg	MTWA_neg	CAD+	MI+	1	1	0	0	2	1	0	1	1	1	0	1	1	ICD+	400.1	1043	24.8	16.4	0	62.5	37.5	1.67		7.98		QRS<120	0	VEh10-
10	40	0	Kobieta	44	25	pos	MTWA_non-neg	CAD+	MI+	1	1	1	0	2	1	0	1	1	1	0	1	1	ICD+	1404	933	38.3	42.7	21.6	69.3	30.7	2.26	NA	10.71	NA	QRS>120	0	VEh10-
13	28	0	Mężczyzna	85	28	ind	MTWA_non-neg	CAD+	MI+	1	1	0	2	2	0	0	1	1	1	1	1	1	ICD+	989.1	1365	31.8	46.7	27.1	36.7	63.3	0.579	3	NA	ind-artef	QRS>120	0	VEh10-
14	14	0	Mężczyzna	68	32	pos	MTWA_non-neg	CAD+	MI+	1	1	0	0	2	1	0	1	1	1	1	1	1	ICD+	1153	1305	37.5	26.8	5.59	83.2	16.8	4.95		10.9		QRS>120	0	VEh10-
16	32	0	Mężczyzna	89	35	neg	MTWA_neg	CAD+	MI+	1	1	0	0	3	0	0	1	1	0	0	1	0	ICD-	355.3	1011	19.3	25.2	4.95	26.7	73.3	0.364	3	5.74	2	QRS<120	1	VEh10+
17	27	1	Mężczyzna	61	38	pos	MTWA_non-neg	CAD+	MI-	0	0	0	0	2	1	0	1	1	1	0	1	1	ICD+	115	1044	11.1	5.59	0	95.4	4.55	21	2	2.95	2	QRS>120	1	VEh10+
18	36	1	Mężczyzna	71	33	pos	MTWA_non-neg	CAD+	MI+	1	0	0	0	1	0	0	1	1	0	0	1	1	ICD+	421.2	1022	21.2	28.8	6.98	15.9	84.1	0.189	NA	3.36	NA	QRS>120	0	VEh10-
19	36	0	Mężczyzna	56	35	pos	MTWA_non-neg	CAD+	MI+	1	1	0	0	2	1	0	1	1	0	0	1	1	ICD+	623.9	944.2	28.4	12.3	0	92	8	11.5	2	5.74	2	QRS<120	1	VEh10+
21	28	0	Mężczyzna	59	35	pos	MTWA_non-neg	CAD+	MI+	1	1	0	0	2	1	0	1	1	0	0	1	1	ICD+	266.3	1066	18.9	16.2	0.752	38.3	61.7	0.621	NA	2.11	NA	QRS>120	0	VEh10-
24	32	0	Mężczyzna	76	35	ind	MTWA_non-neg	CAD+	MI+	1	1	0	2	2	1	0	1	1	0	0	1	1	ICD+	3283	1211	57.8	72.8	22.7	56.8	43.2	1.32	3	19.92	3	QRS>120	0	VEh10-
25	40	0	Mężczyzna	59	37	neg	MTWA_neg	CAD+	MI+	1	1	1	0	2	1	0	1	1	1	0	1	1	ICD+	314.1	959.2	18.8	17.3	0	24.7	75.3	0.329	2	3.84	2	QRS<120	0	VEh10-
27	46	0	Mężczyzna	70	37	pos	MTWA_non-neg	CAD+	MI+	1	1	0	0	2	1	0	1	1	0	0	1	0	ICD+	NA	NA	NA	NA	NA	NA	NA	NA	nd	2.08	2	QRS<120	1	VEh10+
28	57	0	Mężczyzna	51	39	neg	MTWA_neg	CAD+	MI+	1	0	0	0	1	1	0	1	1	1	0	1	0	ICD+	NA	NA	NA	NA	NA	NA	NA	NA	NA	NA	bez BRS	QRS>120	0	VEh10-
29	13	1	Mężczyzna	74	30	pos	MTWA_non-neg	CAD+	MI+	1	0	0	0	2	1	0	1	1	1	0	1	1	ICD-	NA	NA	NA	NA	NA	NA	NA	NA	nd-artef	1.43	2	QRS<120	0	VEh10-
31	23	0	Kobieta	47	35	neg	MTWA_neg	CAD+	MI+	1	1	0	0	2	1	0	1	1	1	0	1	1	ICD-	850	1321	32.3	31.4	6.49	24.6	75.4	0.326	NA	4.49	NA	QRS<120	0	VEh10-
32	34	0	Mężczyzna	54	28	neg	MTWA_neg	CAD+	MI+	1	0	0	0	2	0	0	1	1	1	0	0	1	ICD+	NA	NA	NA	NA	NA	NA	NA	NA	artef	NA	artef	QRS<120	1	VEh10+
33	54	0	Mężczyzna	70	40	neg	MTWA_neg	CAD+	MI+	1	1	0	0	2	1	0	1	1	1	0	0	0	ICD+	16.6	1045	9.63	4.66	0	34.7	65.3	0.532	2	0.95	2	QRS<120	0	VEh10-
34	40	0	Mężczyzna	64	30	ind	MTWA_non-neg	CAD+	MI+	1	1	1	0	2	0	0	1	1	0	0	1	1	ICD-	167.2	1040	15.6	8.38	0	29.6	70.4	0.421	NA	3.25	NA	QRS<120	0	VEh10+
37	36	0	Mężczyzna	50	40	ind	MTWA_non-neg	CAD+	MI+	1	0	0	0	1	0	0	1	1	1	0	1	1	ICD-	853.9	1204	30.6	25.2	3.38	48.9	51.1	0.956	2	14.81	2	QRS<120	0	VEh10-
39	24	0	Mężczyzna	67	26	pos	MTWA_non-neg	CAD+	MI-	1	1	0	0	2	1	0	1	1	0	0	1	1	ICD+	NA	NA	NA	NA	NA	NA	NA	NA	VPCs	NA	VPCs	QRS>120	1	VEh10+
42	29	0	Mężczyzna	52	26	neg	MTWA_neg	CAD+	MI+	1	1	0	0	2	1	0	1	1	0	0	0	1	ICD+	338.5	955.4	21.6	26.7	5.48	26.1	73.9	0.353	NA	2.21	NA	QRS<120	1	VEh10+
44	17	0	Mężczyzna	61	30	pos	MTWA_non-neg	CAD+	MI+	1	1	1	2	2	1	0	1	1	0	0	1	1	ICD+	1104	1202	36.6	36.2	12.8	26.8	73.2	0.366		12.8		QRS>120	0	VEh10-
45	31	0	Mężczyzna	76	26	ind	MTWA_non-neg	CAD+	MI+	1	1	0	2	2	0	0	1	1	1	0	1	1	ICD+	135.1	1034	13.4	12.2	0	28	72	0.388	NA	2.66	NA	QRS>120	0	VEh10-
46	28	0	Kobieta	73	33	pos	MTWA_non-neg	CAD+	MI+	1	1	0	1	3	1	0	1	1	1	0	1	1	ICD+	NA	NA	NA	NA	NA	NA	NA	NA	ind-artef	NA	ind-artef	QRS<120	0	VEh10+
50	29	0	Mężczyzna	60	31	neg	MTWA_neg	CAD+	MI+	1	1	0	0	2	1	0	1	1	1	1	1	0	ICD+	701.6	1098	31.5	14.4	0	90.5	9.54	9.48	2	5.17	2	QRS>120	1	VEh10+
53	36	0	Mężczyzna	58	23	ind	MTWA_non-neg	CAD+	MI+	1	1	0	2	3	1	0	1	1	0	0	1	1	ICD+	16132	1180	149.8	106.4	8.82	78.7	21.3	3.69	3	11.44	2	QRS>120	1	VEh10+
54	38	1	Mężczyzna	77	20	pos	MTWA_non-neg	CAD+	MI+	1	1	1	0	2	0	0	1	1	1	0	1	0	ICD+	67.1	859.7	9.53	5.97	0	73.8	26.2	2.81	NA	2.63	NA	QRS<120	0	VEh10-
55	36	0	Mężczyzna	65	35	neg	MTWA_neg	CAD+	MI+	1	1	1	2	2	1	0	1	1	1	1	1	0	ICD-	172.4	876.3	15.4	22.6	4.22	14.1	85.9	0.164	2	0.53	2	QRS<120	1	VEh10+
56	35	0	Kobieta	57	37	pos	MTWA_non-neg	CAD+	MI+	1	1	0	0	3	0	0	1	1	0	0	1	1	ICD+	97490	1354	312.9	636.9	89.3	1.26	98.7	0.013	3	13.37	2	QRS>120	1	VEh10+
57	28	1	Mężczyzna	75	32	pos	MTWA_non-neg	CAD+	MI+	1	1	1	0	3	1	1	1	1	1	0	1	1	ICD+	NA	NA	NA	NA	NA	NA	NA	NA	VPCs	NA	VPCs	QRS>120	0	VEh10+
58	21	0	Mężczyzna	71	38	neg	MTWA_neg	CAD+	MI+	1	0	0	0	1	1	0	1	0	0	0	1	0	ICD-	569.6	1213	26.2	24.3	2.82	35.9	64.1	0.559	NA	5.47	NA	QRS>120	0	VEh10+
61	52	0	Mężczyzna	76	30	pos	MTWA_non-neg	CAD+	MI+	0	1	0	0	3	0	0	1	1	1	0	1	0	ICD+	5099	1101	71.6	1444.4	8.24	6.25	93.7	0.067	NA	4.93	NA	QRS>120	1	VEh10+
66	50	0	Mężczyzna	54	35	neg	MTWA_neg	CAD+	MI+	1	0	0	0	1	0	0	1	0	1	0	1	1	ICD+	52.8	1014	8.06	7.75	0	30.1	69.9	0.431	NA	3.1	NA	QRS<120	0	VEh10-
67	44	0	Mężczyzna	57	32	pos	MTWA_non-neg	CAD+	MI+	1	1	1	0	1	1	0	1	1	0	0	1	1	ICD+	1055	1146	44.4	24.9	2.54	63.6	36.4	1.75	2	6.09	2	QRS>120	1	VEh10-
68	44	1	Mężczyzna	72	28	ind	MTWA_non-neg	CAD+	MI+	0	1	0	0	3	0	0	1	1	0	0	1	1	ICD+	1140	1174	38.4	31.1	9.69	20.4	79.6	0.257	2	5.08	2	QRS>120	1	VEh10+
69	36	1	Mężczyzna	53	27	pos	MTWA_non-neg	CAD+	MI+	1	0	0	0	2	1	0	1	1	0	0	1	1	ICD+	341	927.2	21.3	10.8	0	61.3	38.7	1.58	NA	2.43	2	QRS>120	1	VEh10+
70	15	0	Mężczyzna	59	35	pos	MTWA_non-neg	CAD+	MI+	1	0	0	0	1	1	0	1	0	0	0	0	1	ICD+	1748	1055	44.7	27.2	6.06	74.7	25.3	2.95		9.83		QRS<120	0	VEh10-
71	41	1	Mężczyzna	65	32	ind	MTWA_non-neg	CAD+	MI+	0	0	1	0	2	0	0	1	1	0	0	1	1	ICD+	2708	1102	53.4	99.1	54.4	13.6	86.4	0.157	NA	6.28	NA	QRS<120	0	VEh10-
73	37	0	Mężczyzna	74	21	pos	MTWA_non-neg	CAD+	MI+	1	1	1	2	3	1	0	1	1	0	0	1	0	ICD+	NA	NA	NA	NA	NA	NA	NA	NA	VPCs	NA	VPCs	QRS<120	1	VEh10+
74	41	1	Kobieta	76	25	ind	MTWA_non-neg	CAD+	MI+	1	1	1	3	3	1	0	1	1	0	0	1	0	ICD+	179	1131	14.6	9.98	0	72.5	27.5	2.63	NA	1.87	NA	QRS>120	0	VEh10+
75	31	1	Mężczyzna	75	26	pos	MTWA_non-neg	CAD+	MI+	1	0	0	0	3	0	0	1	1	0	0	1	0	ICD+	16902	1208	130.6	250.7	17.7	6.84	93.2	0.073	3	NA	3	QRS>120	1	VEh10+
77	49	0	Mężczyzna	74	38	pos	MTWA_non-neg	CAD+	MI+	1	1	0	0	1	0	0	1	1	0	0	1	0	ICD-	NA	NA	NA	NA	NA	NA	NA	NA	nd- VPCs	11.1	NA	QRS<120	1	VEh10+
78	13	0	Mężczyzna	56	40	ind	MTWA_non-neg	CAD+	MI+	1	0	0	0	2	0	0	1	1	0	0	1	1	ICD-	NA	NA	NA	NA	NA	NA	NA	NA		NA		QRS>120	1	VEh10+
81	27	1	Kobieta	61	28	pos	MTWA_non-neg	CAD+	MI+	1	1	1	0	3	1	0	1	0	1	0	1	1	ICD+	570.5	951.7	25.6	19.6	0.709	39.8	60.2	0.661	NA	4.43	NA	QRS>120	0	VEh10+
83	38	0	Mężczyzna	38	20	pos	MTWA_non-neg	CAD+	MI+	1	0	0	0	3	1	0	1	1	0	0	1	1	ICD+	176.8	917.3	15.3	11.3	0	57.3	42.7	1.34	2	5.54	2	QRS>120	1	VEh10+
84	12	0	Mężczyzna	50	35	pos	MTWA_non-neg	CAD+	MI+	1	1	0	0	2	1	0	1	1	1	0	1	1	ICD-	NA	NA	NA	NA	NA	NA	NA	NA		NA		QRS<120	0	VEh10-
85	38	0	Mężczyzna	64	25	neg	MTWA_neg	CAD+	MI-	1	1	0	1	2	1	0	1	1	1	0	1	0	ICD+	1003	1203	36.6	17.4	0.685	57.7	42.3	1.36	2	15.08	2	QRS>120	0	VEh10-
87	13	0	Mężczyzna	47	35	neg	MTWA_neg	CAD+	MI+	1	0	0	0	2	1	0	1	1	0	0	1	1	ICD-	NA	NA	NA	NA	NA	NA	NA	NA	NA	NA	NA	QRS<120	0	VEh10-
89	39	1	Mężczyzna	63	35	pos	MTWA_non-neg	CAD+	MI+	1	1	1	0	2	0	0	1	0	0	0	1	0	ICD+	NA	NA	NA	NA	NA	NA	NA	NA	VPCs	NA	VPCs	QRS<120	1	VEh10+
90	18	0	Mężczyzna	54	19	ind	MTWA_non-neg	CAD+	MI+	1	1	0	1	3	1	1	1	1	1	0	1	0	ICD+	112.4	998.4	13.2	6.23	0	30.7	69.3	0.443	2	3	2	QRS>120	0	VEh10-
91	43	0	Mężczyzna	73	30	pos	MTWA_non-neg	CAD+	MI+	1	0	0	1	2	1	0	1	1	0	0	0	1	ICD+	110.8	769.3	12.2	9.03	0	28.5	71.5	0.398	NA	1.93	NA	QRS<120	0	VEh10-
92	25	1	Mężczyzna	78	30	pos	MTWA_non-neg	CAD+	MI+	1	1	0	0	2	1	0	1	1	0	0	1	1	ICD+	NA	NA	NA	NA	NA	NA	NA	NA	ind-artef	NA	ind-artef	QRS>120	1	VEh10-
93	14	0	Mężczyzna	58	20	pos	MTWA_non-neg	CAD+	MI+	1	0	0	3	2	1	1	1	1	1	0	1	1	ICD+	49.7	946.2	8.9	6.49	0	36.1	63.9	0.566	NA	0.43	NA	QRS>120	1	VEh10+
94	13	0	Mężczyzna	82	26	neg	MTWA_neg	CAD+	MI+	1	0	0	0	2	1	0	1	1	0	0	1	1	ICD-	NA	NA	NA	NA	NA	NA	NA	NA	NA	NA	NA	QRS>120	1	VEh10-
95	41	0	Mężczyzna	56	42	pos	MTWA_non-neg	CAD+	MI+	1	1	1	1	2	1	0	1	1	1	0	1	1	ICD+	317	1046	22.8	10.8	0	55.5	44.5	1.25	NA	2.38	NA	QRS>120	1	VEh10+
96	20	0	Mężczyzna	54	23	pos	MTWA_non-neg	CAD+	MI+	1	1	1	1	2	1	0	1	1	0	0	1	1	ICD+	499.5	938.6	24.6	11.6	0.543	64.1	35.9	1.79		4.79		QRS<120	0	VEh10-
99	17	0	Kobieta	20	30	neg	MTWA_neg	CAD+	MI+	0	0	0	0	2	0	0	1	1	0	0	0	0	ICD-	1864	996	46.9	42.3	17.3	51	49	1.04		11.56		QRS<120	0	VEh10-
101	17	0	Mężczyzna	75	40	pos	MTWA_non-neg	CAD+	MI+	1	1	1	1	2	1	0	0	1	0	0	1	0	ICD-	55.2	887.8	10.1	5.47	0	61.9	38.1	1.62		1.9		QRS>120	0	VEh10-
103	22	0	Mężczyzna	71	22	neg	MTWA_neg	CAD+	MI+	1	1	1	0	2	0	0	1	1	1	0	1	1	ICD+	NA	NA	NA	NA	NA	NA	NA	NA	VPCs	NA	VPCs	QRS>120	0	VEh10+
104	25	1	Mężczyzna	63	19	pos	MTWA_non-neg	CAD+	MI+	1	0	0	1	2	1	0	1	1	1	0	1	0	ICD+	1785	1207	47.1	48.3	30	1.87	98.1	0.019	2	NA	2	QRS>120	0	VEh10+
105	33	0	Mężczyzna	59	28	neg	MTWA_neg	CAD+	MI+	1	1	0	0	2	0	0	1	1	0	0	1	0	ICD+	133.5	823.5	13.7	7.68	0	75.3	24.7	3.05	2	6.46	2	QRS<120	1	VEh10+
106	9	1	Mężczyzna	54	10	pos	MTWA_non-neg	CAD+	MI-	1	0	0	0	3	0	0	1	1	0	0	0	1	ICD-	5.28	689.4	3.84	3.04	0	59.7	40.3	1.48	NA	1.29	2	QRS>120	1	VEh10-
108	28	0	Mężczyzna	69	25	ind	MTWA_non-neg	CAD+	MI+	1	1	0	0	2	0	0	0	1	1	0	1	1	ICD+	125494	1041	357.8	502.8	79.2	45.9	54.1	0.849	2	32.67	2	QRS>120	1	VEh10+
109	9	0	Mężczyzna	65	35	neg	MTWA_neg	CAD+	MI+	1	1	1	0	2	1	0	1	1	1	1	1	0	ICD+	92.1	954.9	11	7.77	0	57.6	42.4	1.36	NA	NA	NA	QRS<120	0	VEh10-
110	42	0	Mężczyzna	78	37	neg	MTWA_neg	CAD+	MI+	1	1	0	0	1	0	0	0	1	0	0	1	1	ICD-	8292	1059	91.2	155.4	75.4	23.3	76.7	0.303	NA	17.83	NA	QRS<120	0	VEh10-
111	38	0	Mężczyzna	60	27	pos	MTWA_non-neg	CAD+	MI+	1	1	0	0	1	1	0	1	1	0	0	1	1	ICD+	463.4	983.4	25.6	32.4	12.1	24.2	75.8	0.319	NA	2.6	NA	QRS>120	0	VEh10-
112	26	0	Mężczyzna	69	35	pos	MTWA_non-neg	CAD+	MI+	1	1	1	0	2	1	0	1	1	1	0	1	1	ICD+	72.4	795.2	10.3	5.55	0	62.7	37.3	1.68	NA	2.15	NA	QRS>120	1	VEh10+
113	56	0	Mężczyzna	57	30	pos	MTWA_non-neg	CAD+	MI+	1	1	0	0	1	1	0	1	1	0	0	1	1	ICD-	2258	1110	58.4	19.8	1.64	78.5	21.5	3.65	NA	6.68	NA	QRS>120	0	VEh10-
117	27	1	Kobieta	56	30	neg	MTWA_neg	CAD+	MI-	0	0	0	0	2	0	1	1	1	0	0	0	1	ICD+	53.3	1218	10.7	9.81	0	10.9	89.1	0.122	NA	0.56	NA	QRS<120	1	VEh10-
119	20	0	Mężczyzna	60	30	pos	MTWA_non-neg	CAD+	MI+	1	0	0	0	1	1	0	1	1	0	0	1	1	ICD+	777	1049	33.3	12.8	0.541	77.8	22.2	3.51		3.96		QRS<120	0	VEh10-
120	41	1	Mężczyzna	71	30	pos	MTWA_non-neg	CAD+	MI+	1	0	0	0	2	1	0	1	1	1	0	1	1	ICD+	1740	1209	48	37.2	14	38.5	61.5	0.625	NA	NA	NA	QRS>120	0	VEh10-
121	37	0	Mężczyzna	76	35	neg	MTWA_neg	CAD+	MI+	0	0	0	2	2	0	0	1	1	1	0	1	1	ICD+	NA	NA	NA	NA	NA	NA	NA	NA	nd-artef	NA	nd-artef	QRS>120	0	VEh10+
124	2	1	Mężczyzna	70	33	pos	MTWA_non-neg	CAD+	MI+	0	0	0	0	2	1	0	1	0	0	0	1	1	ICD-	NA	NA	NA	NA	NA	NA	NA	NA	nd	2.21	NA	QRS>120	1	VEh10+
125	16	1	Mężczyzna	58	32	pos	MTWA_non-neg	CAD+	MI+	1	1	1	0	2	1	0	1	1	1	0	1	1	ICD-	NA	NA	NA	NA	NA	NA	NA	NA	VPCs	NA	VPCs	QRS>120	1	VEh10-
126	20	0	Mężczyzna	58	28	ind	MTWA_non-neg	CAD+	MI+	1	1	1	0	2	1	1	1	1	0	0	1	1	ICD+	293	1069	19.3	18.7	0	38	62	0.612	NA	4.86	NA	QRS<120	0	VEh10-
128	13	0	Mężczyzna	60	33	pos	MTWA_non-neg	CAD+	MI+	1	1	0	2	2	1	0	1	1	1	0	1	1	ICD+	NA	NA	NA	NA	NA	NA	NA	NA	ind-artef	NA	ind-artef	QRS>120	1	VEh10+
129	18	0	Mężczyzna	77	40	neg	MTWA_neg	CAD+	MI+	1	1	1	0	2	0	0	1	1	1	0	1	0	ICD-	4132	956.1	65.3	95.3	55.8	24.2	75.8	0.139		13.44		QRS>120	0	VEh10-
130	34	0	Mężczyzna	75	40	neg	MTWA_neg	CAD+	MI-	1	0	0	1	2	1	0	1	1	1	0	1	1	ICD-	285.7	1203	21.3	9.12	0	56.5	43.5	1.3	NA	4.41	NA	QRS>120	0	VEh10-
131	20	0	Mężczyzna	65	15	pos	MTWA_non-neg	CAD+	MI+	1	1	0	0	2	1	0	1	1	1	0	1	1	ICD+	574	1047	33.1	28.2	5.71	34.5	65.5	0.527	2	4.14	2	QRS>120	0	VEh10+
133	2	1	Mężczyzna	50	30	pos	MTWA_non-neg	CAD+	MI+	1	1	0	0	1	1	0	1	1	1	0	1	1	ICD-	NA	NA	NA	NA	NA	NA	NA	NA	nd-artef HP	2.75	nd- artef HP	QRS>120	1	VEh10-
134	31	0	Mężczyzna	76	33	ind	MTWA_non-neg	CAD+	MI+	1	1	0	0	2	0	0	1	1	1	0	1	1	ICD+	12727	1603	113.5	235.5	76.4	22	78	0.282	2	22.41	2	QRS<120	1	VEh10+
136	20	0	Mężczyzna	61	20	pos	MTWA_non-neg	CAD+	MI+	1	1	0	0	2	0	0	1	1	1	0	0	0	ICD+	58	849.6	9.13	4.56	0	85.5	14.5	5.91		1.55		QRS<120	0	VEh10-
137	38	0	Mężczyzna	74	32	ind	MTWA_non-neg	CAD+	MI+	1	0	1	2	3	1	0	0	1	1	1	1	1	ICD+	NA	NA	NA	NA	NA	NA	NA	NA	VPCs	NA	VPCs	QRS>120	0	VEh10-
139	14	0	Mężczyzna	64	27	pos	MTWA_non-neg	CAD+	MI+	1	1	1	0	2	1	0	0	1	0	0	1	1	ICD+	684.6	902.5	27.5	17.9	1.46	83.8	16.2	5.16		15.74		QRS<120	1	VEh10+
141	9	0	Mężczyzna	77	35	ind	MTWA_non-neg	CAD+	MI-	1	1	0	2	3	1	0	1	1	1	0	1	1	ICD-	59.6	1142	8.87	5.57	0	29.2	70.8	0.412	NA	1.3	NA	QRS>120	0	VEh10-
142	36	0	Mężczyzna	79	33	ind	MTWA_non-neg	CAD+	MI+	1	1	1	0	2	1	0	1	1	1	0	1	1	ICD+	195.3	1115	16.9	16.8	0.781	15.7	84.3	0.186	NA	2.08	NA	QRS<120	0	VEh10-
143	30	1	Mężczyzna	58	17	pos	MTWA_non-neg	CAD+	MI-	1	1	1	0	3	1	0	0	1	1	0	1	1	ICD+	25.9	798.6	5.68	5.65	0	22.6	77.4	0.292	2	2.29	2	QRS>120	0	VEh10-
144	12	0	Mężczyzna	60	30	pos	MTWA_non-neg	CAD+	MI-	0	0	0	0	1	1	0	1	1	1	0	1	1	ICD+	274.9	824.6	18.5	10.9	0	64.1	35.9	1.78	NA	6.54	NA	QRS>120	0	VEh10+
146	29	1	Mężczyzna	63	31	pos	MTWA_non-neg	CAD+	MI+	1	1	1	0	2	1	0	1	1	1	0	1	1	ICD+	5722	1021	76.7	102.4	66.2	6.04	94	0.064	NA	5.97	NA	QRS>120	0	VEh10+
147	43	1	Mężczyzna	58	28	pos	MTWA_non-neg	CAD+	MI-	1	0	0	0	2	1	0	1	1	0	0	1	1	ICD+	772.4	994.3	40.9	29	8.72	29.4	70.6	0.417	NA	2.96	NA	QRS<120	1	VEh10+
149	34	0	Mężczyzna	70	23	pos	MTWA_non-neg	CAD+	MI+	1	1	0	0	2	1	0	1	1	1	0	1	1	ICD+	609.4	1074	28.5	10.6	0	79.9	20.1	3.96	2	5.49	2	QRS<120	1	VEh10+
151	34	0	Mężczyzna	57	28	neg	MTWA_neg	CAD+	MI+	1	1	1	0	2	1	0	1	1	1	0	1	1	ICD+	693.5	1055	29.1	13.5	0	70.3	29.7	2.36	2	4.29	2	QRS>120	0	VEh10+
152	36	0	Mężczyzna	69	32	ind	MTWA_non-neg	CAD+	MI+	0	0	0	1	2	0	0	1	1	1	1	1	0	ICD-	220.8	921.4	18.7	24.3	5.73	9.9	90.1	0.11	NA	2.24	NA	QRS>120	0	VEh10-
156	32	0	Mężczyzna	59	35	ind	MTWA_non-neg	CAD+	MI+	1	1	0	0	3	1	0	1	1	1	0	1	1	ICD+	632.8	1017	26.8	13.5	0	78.7	21.3	3.69	2	6.54	2	QRS>120	0	VEh10-
157	36	0	Mężczyzna	76	30	ind	MTWA_non-neg	CAD+	MI+	1	1	0	0	1	0	0	1	1	1	0	1	1	ICD-	NA	NA	NA	NA	NA	NA	NA	NA	VPCs	NA	VPCs	QRS>120	0	VEh10+
158	15	0	Mężczyzna	72	37	pos	MTWA_non-neg	CAD+	MI+	1	1	0	0	1	1	0	1	0	0	0	0	1	ICD-	4890	1008	70.5	136	52	65.4	34.6	1.89		3.95		QRS>120	0	VEh10-
159	36	0	Mężczyzna	60	46	neg	MTWA_neg	CAD+	MI+	1	1	0	0	3	1	0	1	1	0	0	1	1	ICD-	269.9	1308	19.6	15.5	0	76.5	23.5	3.25	NA	5.67	NA	QRS>120	0	VEh10+
160	36	1	Mężczyzna	47	19	pos	MTWA_non-neg	CAD+	MI+	1	0	0	0	3	1	0	1	1	1	0	1	1	ICD+	181.7	916.1	15.8	9.37	0	72.6	27.4	2.65	2	1.24	2	QRS>120	1	VEh10-
161	36	0	Mężczyzna	52	27	neg	MTWA_neg	CAD+	MI-	1	1	0	0	3	1	0	1	1	1	0	1	0	ICD+	394.9	913.3	23.8	10.9	0	45.4	54.6	0.833	2	5.09	2	QRS>120	0	VEh10-
162	33	0	Mężczyzna	62	33	pos	MTWA_non-neg	CAD+	MI+	1	1	1	0	2	0	0	1	1	0	0	1	1	ICD+	507	1249	30.7	9.73	0	83.3	16.7	4.98	2	1.55	2	QRS<120	0	VEh10-
164	34	0	Mężczyzna	82	25	neg	MTWA_neg	CAD+	MI+	1	1	1	3	3	0	0	1	1	0	0	1	1	ICD+	NA	NA	NA	NA	NA	NA	NA	NA	NA	NA	NA	QRS<120	0	VEh10-
165	34	0	Mężczyzna	60	40	pos	MTWA_non-neg	CAD+	MI+	1	1	0	0	1	0	0	1	1	1	0	1	1	ICD-	549.5	1218	25.4	13.7	0.87	84.8	15.2	5.56	NA	4.25	NA	QRS<120	1	VEh10+
166	40	0	Mężczyzna	80	38	pos	MTWA_non-neg	CAD+	MI+	1	1	1	2	3	1	0	1	1	1	0	1	0	ICD+	NA	NA	NA	NA	NA	NA	NA	NA	NA	NA	NA	QRS<120	0	VEh10-
167	26	1	Mężczyzna	61	20	pos	MTWA_non-neg	CAD+	MI-	1	1	1	0	2	0	0	1	1	0	0	1	1	ICD+	NA	NA	NA	NA	NA	NA	NA	NA	NA	5.69	2	QRS>120	1	VEh10-
168	3	1	Mężczyzna	57	30	ind	MTWA_non-neg	CAD+	MI+	1	1	0	0	3	1	0	1	1	1	0	1	1	ICD-	NA	NA	NA	NA	NA	NA	NA	NA	nd-artf	NA	nd-artef	QRS>120	0	VEh10-
169	30	0	Mężczyzna	68	18	pos	MTWA_non-neg	CAD+	MI-	0	0	0	0	1	0	0	1	1	0	0	1	1	ICD+	363	1114	28.7	17.1	0	56.8	43.2	1.32	NA	10.7	NA	QRS>120	0	VEh10-
170	52	1	Mężczyzna	81	40	ind	MTWA_non-neg	CAD+	MI+	1	1	0	3	2	1	0	1	1	0	1	1	1	ICD+	122.7	1182	11.3	19.7	0	4.21	95.8	0.044	NA	1.44	NA	QRS>120	1	VEh10+
174	20	1	Mężczyzna	65	25	ind	MTWA_non-neg	CAD+	MI+	1	0	1	0	2	1	0	1	1	0	0	0	0	ICD-	NA	NA	NA	NA	NA	NA	NA	NA	ind-artef	NA	ind-artef	QRS<120	0	VEh10+
175	42	1	Mężczyzna	73	25	ind	MTWA_non-neg	CAD+	MI+	1	0	0	1	2	1	0	1	1	0	0	1	1	ICD+	233.1	1109	19	10.1	0	31.3	68.7	0.455	2	2.74	2	QRS>120	1	VEh10+
176	14	0	Kobieta	67	20	neg	MTWA_neg	CAD+	MI+	1	0	0	1	3	1	0	1	1	1	0	1	0	ICD+	406.6	946.9	27.8	10.4	0	19.4	80.6	0.24		0.83		QRS>120	0	VEh10-
178	19	0	Mężczyzna	75	25	neg	MTWA_neg	CAD+	MI+	1	1	0	0	2	0	0	1	1	1	0	1	1	ICD+	NA	NA	NA	NA	NA	NA	NA	NA	VPCs	NA	VPCs	QRS>120	1	VEh10+
179	26	0	Mężczyzna	56	20	ind	MTWA_non-neg	CAD+	MI+	0	1	0	0	2	1	0	1	1	0	0	1	0	ICD+	4440	1330	69.1	62.7	33.7	66.6	233.4	1.99	2	7.77	NA	QRS<120	0	VEh10-
181	56	0	Mężczyzna	50	27	neg	MTWA_neg	CAD+	MI+	1	1	0	0	2	1	0	1	1	0	0	1	0	ICD+	727	930.4	27.4	13.9	0	86.5	13.5	6.41	2	8.94	2	QRS<120	1	VEh10+
184	34	0	Kobieta	72	35	ind	MTWA_non-neg	CAD+	MI+	1	0	1	1	3	1	0	1	1	1	1	1	1	ICD+	NA	NA	NA	NA	NA	NA	NA	NA	nd-artef	NA	nd-artef	QRS<120	0	VEh10+
185	50	1	Kobieta	59	13	pos	MTWA_non-neg	CAD+	MI+	1	1	0	1	2	1	1	1	1	1	0	1	1	ICD+	398.8	1084	23	12.7	0	69	31	2.23	2	5.85	2	QRS<120	0	VEh10+
186	42	0	Mężczyzna	46	35	neg	MTWA_neg	CAD+	MI+	1	1	0	0	1	1	0	1	1	0	0	1	1	ICD+	NA	NA	NA	NA	NA	NA	NA	NA	brak	NA	brak	QRS<120	0	VEh10-
187	13	0	Mężczyzna	74	28	neg	MTWA_neg	CAD+	MI+	1	0	1	0	2	1	0	1	0	1	0	1	1	ICD-	124.5	1007	11.7	6.73	0	89.1	10.9	8.19	2	2.39	2	QRS<120	0	VEh10-
189	13	1	Mężczyzna	64	15	pos	MTWA_non-neg	CAD+	MI+	1	0	0	1	2	0	0	1	1	0	1	1	1	ICD+	NA	NA	NA	NA	NA	NA	NA	NA	nd-artef	NA	nd-artef	QRS>120	0	VEh10-
190	24	0	Mężczyzna	54	24	pos	MTWA_non-neg	CAD+	MI+	1	1	0	0	2	1	0	1	1	1	1	1	1	ICD+	84.5	869.9	11	6.02	0	84.2	15.8	5.33	NA	2.46	NA	QRS>120	0	VEh10-
191	37	0	Mężczyzna	66	35	neg	MTWA_neg	CAD+	MI+	0	0	0	0	2	1	0	1	1	1	0	1	0	ICD+	360.7	1008	19.8	16.3	1.45	48.3	51.7	0.934	NA	12.81	NA	QRS>120	0	VEh10+
192	52	1	Mężczyzna	65	40	pos	MTWA_non-neg	CAD+	MI+	1	1	0	0	1	1	0	1	1	0	0	1	0	ICD+	293.2	1003	21.4	12.8	0	18.8	81.2	0.231	NA	2.11	NA	QRS>120	0	VEh10+
193	30	0	Mężczyzna	63	20	pos	MTWA_non-neg	CAD+	MI+	1	1	1	3	3	0	0	1	1	0	1	1	0	ICD+	4381	1031	66.4	129.4	18.7	2.74	97.3	0.028	2	9.72	2	QRS<120	0	VEh10-
194	33	0	Mężczyzna	59	35	neg	MTWA_neg	CAD+	MI+	1	0	0	0	2	0	0	1	1	0	0	1	0	ICD+	281.3	957.2	18.1	27.1	7.32	8.03	92	0.087	2	3.28	2	QRS<120	0	VEh10-
195	38	1	Mężczyzna	70	30	ind	MTWA_non-neg	CAD+	MI+	1	0	0	1	2	1	0	1	1	0	0	1	1	ICD+	NA	NA	NA	NA	NA	NA	NA	NA	VPCs	NA	VPCs	QRS>120	0	VEh10-
196	26	0	Mężczyzna	77	25	ind	MTWA_non-neg	CAD+	MI+	1	1	1	0	2	1	0	1	1	0	1	1	1	ICD+	103	1063	11.3	7.26	0	49.5	50.5	0.979	NA	1.58	NA	QRS>120	0	VEh10+
197	57	1	Mężczyzna	72	27	pos	MTWA_non-neg	CAD+	MI+	1	1	0	0	2	1	0	1	1	1	0	1	0	ICD+	150.3	950	14.3	10.2	0	42.9	57.1	0.752	NA	2.61	NA	QRS<120	0	VEh10-
198	10	1	Mężczyzna	64	23	pos	MTWA_non-neg	CAD+	MI+	0	1	0	0	2	1	0	1	1	1	0	0	0	ICD-	NA	NA	NA	NA	NA	NA	NA	NA	VPCs	2.51	VPCs	QRS>120	1	VEh10-
199	26	0	Mężczyzna	70	38	pos	MTWA_non-neg	CAD+	MI+	1	0	1	0	2	0	0	1	1	1	0	1	1	ICD+	NA	NA	NA	NA	NA	NA	NA	NA	NA	NA	NA	QRS>120	0	VEh10-
200	39	0	Mężczyzna	58	38	neg	MTWA_neg	CAD+	MI+	1	0	0	0	2	0	0	1	1	0	0	1	1	ICD+	663.5	1086	28.9	22.8	2	42.3	57.7	0.732	2	10.82	2	QRS>120	0	VEh10+
201	55	0	Mężczyzna	58	27	neg	MTWA_neg	CAD+	MI+	1	0	0	1	1	1	0	1	1	1	1	0	0	ICD+	119.2	1073	11.3	8.84	0	60.6	39.4	1.54	NA	0.99	NA	QRS>120	0	VEh10-
202	37	0	Mężczyzna	65	33	neg	MTWA_neg	CAD+	MI+	1	0	0	0	2	0	0	1	1	0	0	1	1	ICD+	519.6	1167	24.5	21.4	0	18.4	81.6	0.225	NA	6.36	NA	QRS<120	0	VEh10-
203	14	0	Mężczyzna	66	33	pos	MTWA_non-neg	CAD+	MI+	1	1	0	0	2	1	0	1	1	1	0	0	1	ICD+	555	1032	28.3	29.2	4.03	71.5	28.5	2.51		3.24		QRS>120	1	VEh10+
204	26	1	Mężczyzna	73	17	pos	MTWA_non-neg	CAD+	MI+	1	0	0	0	2	1	0	1	1	1	0	1	1	ICD+	NA	NA	NA	NA	NA	NA	NA	NA	VPCs	NA	VPCs	QRS>120	0	VEh10+
205	51	0	Mężczyzna	77	23	pos	MTWA_non-neg	CAD+	MI-	1	0	1	2	3	0	0	1	0	0	1	1	0	ICD+	NA	NA	NA	NA	NA	NA	NA	NA	nd- artef???	NA	nd- wątpliwie duży	QRS>120	1	VEh10+
